# Supplementary material for: Aloe-Emodin Overcomes Anti-Cancer Drug Resistance to Temozolomide and Prevents Colony Formation and Migration in Primary Human Glioblastoma Cell Lines NULU and ZAR
Source: Molecules. 2023 Aug 11;28(16):6024. doi: 10.3390/molecules28166024 (PMC10458156; doi:10.3390/molecules28166024)
Supplement: Supplementary file 1 [file molecules-28-06024-s001.zip]

Archive with 1 entries (1 files):
- molecules-2452293-supplementary.pdf
